# Supplementary material for: Validation Study of Analytical Methods for Multiparameter Flow Cytometry-Based Measurable Residual Disease Assessment in Acute Myeloid Leukemia
Source: Int J Mol Sci. 2025 May 8;26(10):4506. doi: 10.3390/ijms26104506 (PMC12110934; doi:10.3390/ijms26104506)
Supplement: Supplementary file 1 [file ijms-26-04506-s001.zip]

Archive with 1 entries (1 files):
- ijms-3584698-supplementary.pdf
